# Supplementary material for: High-resolution data on the impact of warming on soil CO2 efflux from an Asian monsoon forest
Source: Sci Data. 2017 Mar 14;4:170026. doi: 10.1038/sdata.2017.26 (PMC5386236; doi:10.1038/sdata.2017.26)
Supplement: Supplementary file 1 [file sdata201726-isa1.zip]

Archive with 9 entries (9 files):
- i_Investigation.txt
- s_study_Liang.txt
- a_resp_Liang.txt
- a_CO2conc_Liang.txt
- a_air_temp_Liang.txt
- a_soil_temp_Liang.txt
- a_soil_moisture_Liang.txt
- a_air_pressure_Liang.txt
- a_humidity_Liang.txt
