# Supplementary material for: High-resolution data on the impact of warming on soil CO2 efflux from an Asian monsoon forest
Source: Sci Data. 2017 Mar 14;4:170026. doi: 10.1038/sdata.2017.26 (PMC5386236; doi:10.1038/sdata.2017.26)
Supplement: Supplementary file 1 [file sdata201726-isa1.zip › i_Investigation.txt]

# Investigation File generated for Scientific Data with Investigation File Authoring Tool version 0.1.0 on 10/02/2017 - This metadata file is CC0
ONTOLOGY SOURCE REFERENCE
Term Source Name	GAZ	UO	OBI	ENVO	NCIT	XCO	CMO	ERO	CHMO
Term Source File	http://data.bioontology.org/ontologies/GAZ	http://data.bioontology.org/ontologies/UO	http://data.bioontology.org/ontologies/OBI	http://data.bioontology.org/ontologies/ENVO	http://data.bioontology.org/ontologies/NCIT	http://data.bioontology.org/ontologies/XCO	http://data.bioontology.org/ontologies/CMO	http://data.bioontology.org/ontologies/ERO	http://data.bioontology.org/ontologies/CHMO
Term Source Version	$Revision: 1.512 $	unknown	2014-08-18	releases/2014-09-16		4.15	2.38	2013-08-02	releases/2014-11-20
Term Source Description	Gazetteer	Units of Measurement Ontology	Ontology for Biomedical Investigations	Environment Ontology	National Cancer Institute Thesaurus	Experimental Conditions Ontology	Clinical Measurement Ontology	Eagle-I Research Resource Ontology	Chemical Methods Ontology
INVESTIGATION
Investigation Identifier
Investigation Title
Investigation Description
Investigation Submission Date
Investigation Public Release Date
INVESTIGATION PUBLICATIONS
Investigation PubMed ID
Investigation Publication DOI
Investigation Publication Author List
Investigation Publication Title
Investigation Publication Status
Investigation Publication Status Term Accession Number
Investigation Publication Status Term Source REF
INVESTIGATION CONTACTS
Investigation Person Last Name
Investigation Person Mid Initials
Investigation Person First Name
Investigation Person Address
Investigation Person Phone
Investigation Person Fax
Investigation Person Email
Investigation Person Affiliation
Investigation Person Roles
Investigation Person Roles Term Accession Number
Investigation Person Roles Term Source REF
STUDY
Study Identifier	10.1038/sdata.2017.26
Study Title	High-resolution data on the impact of warming on soil CO2 efflux from an Asian monsoon forest
Study Submission Date	09/09/2016
Study Public Release Date	14/03/2017
Study Description	http://www.nature.com/articles/sdata201726#abstract
Study File Name	s_study_Liang.txt
Comment[Subject Keywords]	///;///;//;//
Comment[Manuscript Licence]	CC BY-4.0
Comment[Experimental Metadata Licence]	CC0
Comment[Supplementary Information File Name]	
Comment[Supplementary Information File Type]	x-zip-compressed
Comment[Supplementary Information File URL]	http://www.nature.com/articles/sdata201726#supplementary-information
Comment[Data Repository]	figshare
Comment[Data Record Accession]	doi:10.6084/m9.figshare.3808119.v6
Comment[Data Record URI]	https://dx.doi.org/10.6084/m9.figshare.3808119.v6
STUDY DESIGN DESCRIPTORS
Study Design Type	time series design	parallel group design	observation design
Study Design Type Term Accession Number	OBI:0500020	OBI:0500006	OBI:0300311
Study Design Type Term Source REF	OBI	OBI	OBI
STUDY PUBLICATIONS
Study PubMed ID	""
Study Publication DOI	doi:10.1038/srep35563
Study Publication Author List	""
Study Publication Title	""
Study Publication Status	published
Study Publication Status Term Accession Number	
Study Publication Status Term Source REF	
STUDY FACTORS
Study Factor Name	respiration measured	treatment period	warming treatment	root treatment
Study Factor Type	ecosystem-wide aerobic respiration	Period	experimental condition	experimental condition
Study Factor Type Term Accession Number	ENVO:01000633	NCIT:C25616	XCO:0000000	XCO:0000000
Study Factor Type Term Source REF	ENVO	NCIT	XCO	XCO
STUDY ASSAYS
Study Assay Measurement Type	respiration rate	atmospheric carbon dioxide	temperature of air	temperature of soil	wetness of soil	air pressure	humid air
Study Assay Measurement Type Term Accession Number	CMO:0000289	ENVO:01000451	ENVO:09200001	""	""	""	ENVO:01000828
Study Assay Measurement Type Term Source REF	CMO	ENVO	ENVO	""	""	""	ENVO
Study Assay Technology Type	data acquisition system	data acquisition system	thermocouple	thermocouple	reflectometer	data acquisition system	data acquisition system
Study Assay Technology Type Term Accession Number	ERO:0000948	ERO:0000948	CHMO:0001097	CHMO:0001097	ERO:0001391	ERO:0000948	ERO:0000948
Study Assay Technology Type Term Source REF	ERO	ERO	CHMO	CHMO	ERO	ERO	ERO
Study Assay Technology Platform	Datalogger	CO2 analyser	T-Type thermocouple	E-type thermocouple	Time-domain reflectometer	Pressure transducer	Humidity and temperature probe
Study Assay File Name	a_resp_Liang.txt	a_CO2conc_Liang.txt	a_air_temp_Liang.txt	a_soil_temp_Liang.txt	a_soil_moisture_Liang.txt	a_air_pressure_Liang.txt	a_humidity_Liang.txt
STUDY PROTOCOLS
Study Protocol Name	Site description	Experimental design	Warming	Fire risk	Multichannel automated chamber system
Study Protocol Type	selection	protocol	protocol	risk management	data collection method
Study Protocol Type Term Accession Number	OBI:0001928	OBI:0000272	OBI:0000272	ERO:0000715	ERO:0001932
Study Protocol Type Term Source REF	OBI	OBI	OBI	ERO	ERO
Study Protocol Description					
Study Protocol URI	""	""	""	""	""
Study Protocol Version					
Study Protocol Parameters Name	""	""	""	""	sensor; model; manufacturer
Study Protocol Parameters Name Term Accession Number	""	""	""	""	""
Study Protocol Parameters Name Term Source REF	""	""	""	""	""
Study Protocol Components Name	""	""	""	""	""
Study Protocol Components Type	""	""	""	""	""
Study Protocol Components Type Term Accession Number	""	""	""	""	""
Study Protocol Components Type Term Source REF	""	""	""	""	""
STUDY CONTACTS
Study Person Last Name	Liang	Teramoto	Takagi	Zeng
Study Person First Name	Naishen	Munemasa	Masahiro	Jiye
Study Person Mid Initials				
Study Person Email	liang@nies.go.jp	""	""	""
Study Person Phone				
Study Person Fax				
Study Person Address				
Study Person Affiliation	Center for Global Environmental Research, National Institute for Environmental Studies, Tsukuba, Ibaraki 305-8506, Japan	Center for Global Environmental Research, National Institute for Environmental Studies, Tsukuba, Ibaraki 305-8506, Japan	Faculty of Agriculture, University of Miyazaki, 11300 Tano-cho, Miyazaki 889-1702, Japan	Center for Global Environmental Research, National Institute for Environmental Studies, Tsukuba, Ibaraki 305-8506, Japan
Study Person Roles				
Study Person Roles Term Accession Number				
Study Person Roles Term Source REF				
Comment[Study Person ORCID]				
Comment[Funder]				
Comment[FundRef ID]				
Comment[Funder Term Source REF]				
Comment[Grant Identifier]				
