# Supplementary material for: High-resolution data on the impact of warming on soil CO2 efflux from an Asian monsoon forest
Source: Sci Data. 2017 Mar 14;4:170026. doi: 10.1038/sdata.2017.26 (PMC5386236; doi:10.1038/sdata.2017.26)
Supplement: Supplementary file 1 [file sdata201726-isa1.zip › s_study_Liang.txt]

Source Name	Characteristics[geographical location]	Term Source REF	Term Accession Number	Characteristics[environment type]	Term Source REF	Term Accession Number	Characteristics[latitude]	Unit	Term Source REF	Term Accession Number	Characteristics[longitude]	Unit	Term Source REF	Term Accession Number	Characteristics[altitude]	Unit	Term Source REF	Term Accession Number	Protocol REF	Protocol REF	Sample Name	Factor Value[respiration measured]	Factor Value[treatment period]	Factor Value[warming treatment]	Factor Value[root treatment]
Miyazaki University Forest	Miyazaki District	GAZ	GAZ:00026871	forest soil	ENVO	ENVO:00002261	31.85	degree	UO	UO:0000185	131.3	degree	UO	UO:0000185	130	meter	UO	UO:0000008	Site description	Experimental design	Chamber 1	Rh	Stages 0-3	No warmed	Trench
Miyazaki University Forest	Miyazaki District	GAZ	GAZ:00026871	forest soil	ENVO	ENVO:00002261	31.85	degree	UO	UO:0000185	131.3	degree	UO	UO:0000185	130	meter	UO	UO:0000008	Site description	Experimental design	Chamber 2	Rs	Stages 0-3	No warmed	Control
Miyazaki University Forest	Miyazaki District	GAZ	GAZ:00026871	forest soil	ENVO	ENVO:00002261	31.85	degree	UO	UO:0000185	131.3	degree	UO	UO:0000185	130	meter	UO	UO:0000008	Site description	Experimental design	Chamber 3	Rhw	Stages 1-3	Warmed	Trench
Miyazaki University Forest	Miyazaki District	GAZ	GAZ:00026871	forest soil	ENVO	ENVO:00002261	31.85	degree	UO	UO:0000185	131.3	degree	UO	UO:0000185	130	meter	UO	UO:0000008	Site description	Experimental design	Chamber 4	Rh	Stages 0-3	No warmed	Trench
Miyazaki University Forest	Miyazaki District	GAZ	GAZ:00026871	forest soil	ENVO	ENVO:00002261	31.85	degree	UO	UO:0000185	131.3	degree	UO	UO:0000185	130	meter	UO	UO:0000008	Site description	Experimental design	Chamber 5	Rh	Stages 1-3	Warmed	Trench
Miyazaki University Forest	Miyazaki District	GAZ	GAZ:00026871	forest soil	ENVO	ENVO:00002261	31.85	degree	UO	UO:0000185	131.3	degree	UO	UO:0000185	130	meter	UO	UO:0000008	Site description	Experimental design	Chamber 6	Rs	Stages 0-3	No warmed	Control
Miyazaki University Forest	Miyazaki District	GAZ	GAZ:00026871	forest soil	ENVO	ENVO:00002261	31.85	degree	UO	UO:0000185	131.3	degree	UO	UO:0000185	130	meter	UO	UO:0000008	Site description	Experimental design	Chamber 7	Rs	Stages 0-3	No warmed	Control
Miyazaki University Forest	Miyazaki District	GAZ	GAZ:00026871	forest soil	ENVO	ENVO:00002261	31.85	degree	UO	UO:0000185	131.3	degree	UO	UO:0000185	130	meter	UO	UO:0000008	Site description	Experimental design	Chamber 8	Rh	Stages 1-3	Warmed	Trench
Miyazaki University Forest	Miyazaki District	GAZ	GAZ:00026871	forest soil	ENVO	ENVO:00002261	31.85	degree	UO	UO:0000185	131.3	degree	UO	UO:0000185	130	meter	UO	UO:0000008	Site description	Experimental design	Chamber 9	Rh	Stages 0-3	No warmed	Trench
Miyazaki University Forest	Miyazaki District	GAZ	GAZ:00026871	forest soil	ENVO	ENVO:00002261	31.85	degree	UO	UO:0000185	131.3	degree	UO	UO:0000185	130	meter	UO	UO:0000008	Site description	Experimental design	Chamber 10	Rh	Stages 0-3	No warmed	Trench
Miyazaki University Forest	Miyazaki District	GAZ	GAZ:00026871	forest soil	ENVO	ENVO:00002261	31.85	degree	UO	UO:0000185	131.3	degree	UO	UO:0000185	130	meter	UO	UO:0000008	Site description	Experimental design	Chamber 11	Rh	Stages 1-3	Warmed	Trench
Miyazaki University Forest	Miyazaki District	GAZ	GAZ:00026871	forest soil	ENVO	ENVO:00002261	31.85	degree	UO	UO:0000185	131.3	degree	UO	UO:0000185	130	meter	UO	UO:0000008	Site description	Experimental design	Chamber 12	Rs	Stages 0-3	No warmed	Control
Miyazaki University Forest	Miyazaki District	GAZ	GAZ:00026871	forest soil	ENVO	ENVO:00002261	31.85	degree	UO	UO:0000185	131.3	degree	UO	UO:0000185	130	meter	UO	UO:0000008	Site description	Experimental design	Chamber 13	Rh	Stages 0-3	No warmed	Trench
Miyazaki University Forest	Miyazaki District	GAZ	GAZ:00026871	forest soil	ENVO	ENVO:00002261	31.85	degree	UO	UO:0000185	131.3	degree	UO	UO:0000185	130	meter	UO	UO:0000008	Site description	Experimental design	Chamber 14	Rs	Stages 0-3	No warmed	Control
Miyazaki University Forest	Miyazaki District	GAZ	GAZ:00026871	forest soil	ENVO	ENVO:00002261	31.85	degree	UO	UO:0000185	131.3	degree	UO	UO:0000185	130	meter	UO	UO:0000008	Site description	Experimental design	Chamber 15	Rh	Stages 1-3	Warmed	Trench
