# Supplementary material for: High-resolution data on the impact of warming on soil CO2 efflux from an Asian monsoon forest
Source: Sci Data. 2017 Mar 14;4:170026. doi: 10.1038/sdata.2017.26 (PMC5386236; doi:10.1038/sdata.2017.26)
Supplement: Supplementary file 1 [file sdata201726-isa1.zip › a_CO2conc_Liang.txt]

Sample Name	Protocol REF	Parameter Value[sensor]	Parameter Value[model]	Parameter Value[manufacturer]	Assay Name	Raw Data File	Comment[Data Repository]	Comment[Data Record Accession]	Comment[Data Record URI]	Factor Value[respiration measured]	Factor Value[treatment period]	Factor Value[warming treatment]	Factor Value[root treatment]
Chamber 2	Multichannel automated chamber system	carbon dioxide analyser	LI-820	LI-COR Inc., Lincoln, NE, USA	Chamber 2_CO2 conc_Stage 0	Miyazaki_Efflux_txt_Stage_0.zip	figshare	doi:10.6084/m9.figshare.3808119.v6	https://dx.doi.org/10.6084/m9.figshare.3808119.v6	Rs	Stage 0	No warmed	Control
Chamber 6	Multichannel automated chamber system	carbon dioxide analyser	LI-820	LI-COR Inc., Lincoln, NE, USA	Chamber 6_CO2 conc_Stage 0	Miyazaki_Efflux_txt_Stage_0.zip	figshare	doi:10.6084/m9.figshare.3808119.v6	https://dx.doi.org/10.6084/m9.figshare.3808119.v6	Rs	Stage 0	No warmed	Control
Chamber 7	Multichannel automated chamber system	carbon dioxide analyser	LI-820	LI-COR Inc., Lincoln, NE, USA	Chamber 7_CO2 conc_Stage 0	Miyazaki_Efflux_txt_Stage_0.zip	figshare	doi:10.6084/m9.figshare.3808119.v6	https://dx.doi.org/10.6084/m9.figshare.3808119.v6	Rs	Stage 0	No warmed	Control
Chamber 12	Multichannel automated chamber system	carbon dioxide analyser	LI-820	LI-COR Inc., Lincoln, NE, USA	Chamber 12_CO2 conc_Stage 0	Miyazaki_Efflux_txt_Stage_0.zip	figshare	doi:10.6084/m9.figshare.3808119.v6	https://dx.doi.org/10.6084/m9.figshare.3808119.v6	Rs	Stage 0	No warmed	Control
Chamber 14	Multichannel automated chamber system	carbon dioxide analyser	LI-820	LI-COR Inc., Lincoln, NE, USA	Chamber 14_CO2 conc_Stage 0	Miyazaki_Efflux_txt_Stage_0.zip	figshare	doi:10.6084/m9.figshare.3808119.v6	https://dx.doi.org/10.6084/m9.figshare.3808119.v6	Rs	Stage 0	No warmed	Control
Chamber 2	Multichannel automated chamber system	carbon dioxide analyser	LI-820	LI-COR Inc., Lincoln, NE, USA	Chamber 2_CO2 conc_Stage 1	Miyazaki_Efflux_txt_Stage_1.zip	figshare	doi:10.6084/m9.figshare.3808119.v6	https://dx.doi.org/10.6084/m9.figshare.3808119.v6	Rs	Stage 1	No warmed	Control
Chamber 6	Multichannel automated chamber system	carbon dioxide analyser	LI-820	LI-COR Inc., Lincoln, NE, USA	Chamber 6_CO2 conc_Stage 1	Miyazaki_Efflux_txt_Stage_1.zip	figshare	doi:10.6084/m9.figshare.3808119.v6	https://dx.doi.org/10.6084/m9.figshare.3808119.v6	Rs	Stage 1	No warmed	Control
Chamber 7	Multichannel automated chamber system	carbon dioxide analyser	LI-820	LI-COR Inc., Lincoln, NE, USA	Chamber 7_CO2 conc_Stage 1	Miyazaki_Efflux_txt_Stage_1.zip	figshare	doi:10.6084/m9.figshare.3808119.v6	https://dx.doi.org/10.6084/m9.figshare.3808119.v6	Rs	Stage 1	No warmed	Control
Chamber 12	Multichannel automated chamber system	carbon dioxide analyser	LI-820	LI-COR Inc., Lincoln, NE, USA	Chamber 12_CO2 conc_Stage 1	Miyazaki_Efflux_txt_Stage_1.zip	figshare	doi:10.6084/m9.figshare.3808119.v6	https://dx.doi.org/10.6084/m9.figshare.3808119.v6	Rs	Stage 1	No warmed	Control
Chamber 14	Multichannel automated chamber system	carbon dioxide analyser	LI-820	LI-COR Inc., Lincoln, NE, USA	Chamber 14_CO2 conc_Stage 1	Miyazaki_Efflux_txt_Stage_1.zip	figshare	doi:10.6084/m9.figshare.3808119.v6	https://dx.doi.org/10.6084/m9.figshare.3808119.v6	Rs	Stage 1	No warmed	Control
Chamber 2	Multichannel automated chamber system	carbon dioxide analyser	LI-820	LI-COR Inc., Lincoln, NE, USA	Chamber 2_CO2 conc_Stage 2	Miyazaki_Efflux_txt_Stage_2.zip	figshare	doi:10.6084/m9.figshare.3808119.v6	https://dx.doi.org/10.6084/m9.figshare.3808119.v6	Rs	Stage 2	No warmed	Control
Chamber 6	Multichannel automated chamber system	carbon dioxide analyser	LI-820	LI-COR Inc., Lincoln, NE, USA	Chamber 6_CO2 conc_Stage 2	Miyazaki_Efflux_txt_Stage_2.zip	figshare	doi:10.6084/m9.figshare.3808119.v6	https://dx.doi.org/10.6084/m9.figshare.3808119.v6	Rs	Stage 2	No warmed	Control
Chamber 7	Multichannel automated chamber system	carbon dioxide analyser	LI-820	LI-COR Inc., Lincoln, NE, USA	Chamber 7_CO2 conc_Stage 2	Miyazaki_Efflux_txt_Stage_2.zip	figshare	doi:10.6084/m9.figshare.3808119.v6	https://dx.doi.org/10.6084/m9.figshare.3808119.v6	Rs	Stage 2	No warmed	Control
Chamber 12	Multichannel automated chamber system	carbon dioxide analyser	LI-820	LI-COR Inc., Lincoln, NE, USA	Chamber 12_CO2 conc_Stage 2	Miyazaki_Efflux_txt_Stage_2.zip	figshare	doi:10.6084/m9.figshare.3808119.v6	https://dx.doi.org/10.6084/m9.figshare.3808119.v6	Rs	Stage 2	No warmed	Control
Chamber 14	Multichannel automated chamber system	carbon dioxide analyser	LI-820	LI-COR Inc., Lincoln, NE, USA	Chamber 14_CO2 conc_Stage 2	Miyazaki_Efflux_txt_Stage_2.zip	figshare	doi:10.6084/m9.figshare.3808119.v6	https://dx.doi.org/10.6084/m9.figshare.3808119.v6	Rs	Stage 2	No warmed	Control
Chamber 2	Multichannel automated chamber system	carbon dioxide analyser	LI-820	LI-COR Inc., Lincoln, NE, USA	Chamber 2_CO2 conc_Stage 3	Miyazaki_Efflux_txt_Stage_3.zip	figshare	doi:10.6084/m9.figshare.3808119.v6	https://dx.doi.org/10.6084/m9.figshare.3808119.v6	Rs	Stage 3	No warmed	Control
Chamber 6	Multichannel automated chamber system	carbon dioxide analyser	LI-820	LI-COR Inc., Lincoln, NE, USA	Chamber 6_CO2 conc_Stage 3	Miyazaki_Efflux_txt_Stage_3.zip	figshare	doi:10.6084/m9.figshare.3808119.v6	https://dx.doi.org/10.6084/m9.figshare.3808119.v6	Rs	Stage 3	No warmed	Control
Chamber 7	Multichannel automated chamber system	carbon dioxide analyser	LI-820	LI-COR Inc., Lincoln, NE, USA	Chamber 7_CO2 conc_Stage 3	Miyazaki_Efflux_txt_Stage_3.zip	figshare	doi:10.6084/m9.figshare.3808119.v6	https://dx.doi.org/10.6084/m9.figshare.3808119.v6	Rs	Stage 3	No warmed	Control
Chamber 12	Multichannel automated chamber system	carbon dioxide analyser	LI-820	LI-COR Inc., Lincoln, NE, USA	Chamber 12_CO2 conc_Stage 3	Miyazaki_Efflux_txt_Stage_3.zip	figshare	doi:10.6084/m9.figshare.3808119.v6	https://dx.doi.org/10.6084/m9.figshare.3808119.v6	Rs	Stage 3	No warmed	Control
Chamber 14	Multichannel automated chamber system	carbon dioxide analyser	LI-820	LI-COR Inc., Lincoln, NE, USA	Chamber 14_CO2 conc_Stage 3	Miyazaki_Efflux_txt_Stage_3.zip	figshare	doi:10.6084/m9.figshare.3808119.v6	https://dx.doi.org/10.6084/m9.figshare.3808119.v6	Rs	Stage 3	No warmed	Control
