# Supplementary material for: High-resolution data on the impact of warming on soil CO2 efflux from an Asian monsoon forest
Source: Sci Data. 2017 Mar 14;4:170026. doi: 10.1038/sdata.2017.26 (PMC5386236; doi:10.1038/sdata.2017.26)
Supplement: Supplementary file 1 [file sdata201726-isa1.zip › a_soil_moisture_Liang.txt]

Sample Name	Protocol REF	Protocol REF	Protocol REF	Parameter Value[sensor]	Parameter Value[model]	Parameter Value[manufacturer]	Assay Name	Raw Data File	Comment[Data Repository]	Comment[Data Record Accession]	Comment[Data Record URI]	Factor Value[respiration measured]	Factor Value[treatment period]	Factor Value[warming treatment]	Factor Value[root treatment]
Chamber 1	Warming	Fire risk	Multichannel automated chamber system	Time-domain reflectometer	EC-5	Decagon Devices, Pullman, WA, USA	Chamber 1_soil moisture_Stage 0	Miyazaki_Efflux_txt_Stage_0.zip	figshare	doi:10.6084/m9.figshare.3808119.v6	https://dx.doi.org/10.6084/m9.figshare.3808119.v6	Rh	Stage 0	No warmed	Trench
Chamber 2	Warming	Fire risk	Multichannel automated chamber system	Time-domain reflectometer	EC-5	Decagon Devices, Pullman, WA, USA	Chamber 2_soil moisture_Stage 0	Miyazaki_Efflux_txt_Stage_0.zip	figshare	doi:10.6084/m9.figshare.3808119.v6	https://dx.doi.org/10.6084/m9.figshare.3808119.v6	Rs	Stage 0	No warmed	Control
Chamber 4	Warming	Fire risk	Multichannel automated chamber system	Time-domain reflectometer	EC-5	Decagon Devices, Pullman, WA, USA	Chamber 4_soil moisture_Stage 0	Miyazaki_Efflux_txt_Stage_0.zip	figshare	doi:10.6084/m9.figshare.3808119.v6	https://dx.doi.org/10.6084/m9.figshare.3808119.v6	Rh	Stage 0	No warmed	Trench
Chamber 6	Warming	Fire risk	Multichannel automated chamber system	Time-domain reflectometer	EC-5	Decagon Devices, Pullman, WA, USA	Chamber 6_soil moisture_Stage 0	Miyazaki_Efflux_txt_Stage_0.zip	figshare	doi:10.6084/m9.figshare.3808119.v6	https://dx.doi.org/10.6084/m9.figshare.3808119.v6	Rs	Stage 0	No warmed	Control
Chamber 7	Warming	Fire risk	Multichannel automated chamber system	Time-domain reflectometer	EC-5	Decagon Devices, Pullman, WA, USA	Chamber 7_soil moisture_Stage 0	Miyazaki_Efflux_txt_Stage_0.zip	figshare	doi:10.6084/m9.figshare.3808119.v6	https://dx.doi.org/10.6084/m9.figshare.3808119.v6	Rs	Stage 0	No warmed	Control
Chamber 9	Warming	Fire risk	Multichannel automated chamber system	Time-domain reflectometer	EC-5	Decagon Devices, Pullman, WA, USA	Chamber 9_soil moisture_Stage 0	Miyazaki_Efflux_txt_Stage_0.zip	figshare	doi:10.6084/m9.figshare.3808119.v6	https://dx.doi.org/10.6084/m9.figshare.3808119.v6	Rh	Stage 0	No warmed	Trench
Chamber 10	Warming	Fire risk	Multichannel automated chamber system	Time-domain reflectometer	EC-5	Decagon Devices, Pullman, WA, USA	Chamber 10_soil moisture_Stage 0	Miyazaki_Efflux_txt_Stage_0.zip	figshare	doi:10.6084/m9.figshare.3808119.v6	https://dx.doi.org/10.6084/m9.figshare.3808119.v6	Rh	Stage 0	No warmed	Trench
Chamber 12	Warming	Fire risk	Multichannel automated chamber system	Time-domain reflectometer	EC-5	Decagon Devices, Pullman, WA, USA	Chamber 12_soil moisture_Stage 0	Miyazaki_Efflux_txt_Stage_0.zip	figshare	doi:10.6084/m9.figshare.3808119.v6	https://dx.doi.org/10.6084/m9.figshare.3808119.v6	Rs	Stage 0	No warmed	Control
Chamber 13	Warming	Fire risk	Multichannel automated chamber system	Time-domain reflectometer	EC-5	Decagon Devices, Pullman, WA, USA	Chamber 13_soil moisture_Stage 0	Miyazaki_Efflux_txt_Stage_0.zip	figshare	doi:10.6084/m9.figshare.3808119.v6	https://dx.doi.org/10.6084/m9.figshare.3808119.v6	Rh	Stage 0	No warmed	Trench
Chamber 14	Warming	Fire risk	Multichannel automated chamber system	Time-domain reflectometer	EC-5	Decagon Devices, Pullman, WA, USA	Chamber 14_soil moisture_Stage 0	Miyazaki_Efflux_txt_Stage_0.zip	figshare	doi:10.6084/m9.figshare.3808119.v6	https://dx.doi.org/10.6084/m9.figshare.3808119.v6	Rs	Stage 0	No warmed	Control
Chamber 1	Warming	Fire risk	Multichannel automated chamber system	Time-domain reflectometer	EC-5	Decagon Devices, Pullman, WA, USA	Chamber 1_soil moisture_Stage 1	Miyazaki_Efflux_txt_Stage_1.zip	figshare	doi:10.6084/m9.figshare.3808119.v6	https://dx.doi.org/10.6084/m9.figshare.3808119.v6	Rh	Stage 1	No warmed	Trench
Chamber 2	Warming	Fire risk	Multichannel automated chamber system	Time-domain reflectometer	EC-5	Decagon Devices, Pullman, WA, USA	Chamber 2_soil moisture_Stage 1	Miyazaki_Efflux_txt_Stage_1.zip	figshare	doi:10.6084/m9.figshare.3808119.v6	https://dx.doi.org/10.6084/m9.figshare.3808119.v6	Rs	Stage 1	No warmed	Control
Chamber 3	Warming	Fire risk	Multichannel automated chamber system	Time-domain reflectometer	EC-5	Decagon Devices, Pullman, WA, USA	Chamber 3_soil moisture_Stage 1	Miyazaki_Efflux_txt_Stage_1.zip	figshare	doi:10.6084/m9.figshare.3808119.v6	https://dx.doi.org/10.6084/m9.figshare.3808119.v6	Rhw	Stage 1	Warmed	Trench
Chamber 4	Warming	Fire risk	Multichannel automated chamber system	Time-domain reflectometer	EC-5	Decagon Devices, Pullman, WA, USA	Chamber 4_soil moisture_Stage 1	Miyazaki_Efflux_txt_Stage_1.zip	figshare	doi:10.6084/m9.figshare.3808119.v6	https://dx.doi.org/10.6084/m9.figshare.3808119.v6	Rh	Stage 1	No warmed	Trench
Chamber 5	Warming	Fire risk	Multichannel automated chamber system	Time-domain reflectometer	EC-5	Decagon Devices, Pullman, WA, USA	Chamber 5_soil moisture_Stage 1	Miyazaki_Efflux_txt_Stage_1.zip	figshare	doi:10.6084/m9.figshare.3808119.v6	https://dx.doi.org/10.6084/m9.figshare.3808119.v6	Rh	Stage 1	Warmed	Trench
Chamber 6	Warming	Fire risk	Multichannel automated chamber system	Time-domain reflectometer	EC-5	Decagon Devices, Pullman, WA, USA	Chamber 6_soil moisture_Stage 1	Miyazaki_Efflux_txt_Stage_1.zip	figshare	doi:10.6084/m9.figshare.3808119.v6	https://dx.doi.org/10.6084/m9.figshare.3808119.v6	Rs	Stage 1	No warmed	Control
Chamber 7	Warming	Fire risk	Multichannel automated chamber system	Time-domain reflectometer	EC-5	Decagon Devices, Pullman, WA, USA	Chamber 7_soil moisture_Stage 1	Miyazaki_Efflux_txt_Stage_1.zip	figshare	doi:10.6084/m9.figshare.3808119.v6	https://dx.doi.org/10.6084/m9.figshare.3808119.v6	Rs	Stage 1	No warmed	Control
Chamber 8	Warming	Fire risk	Multichannel automated chamber system	Time-domain reflectometer	EC-5	Decagon Devices, Pullman, WA, USA	Chamber 8_soil moisture_Stage 1	Miyazaki_Efflux_txt_Stage_1.zip	figshare	doi:10.6084/m9.figshare.3808119.v6	https://dx.doi.org/10.6084/m9.figshare.3808119.v6	Rh	Stage 1	Warmed	Trench
Chamber 9	Warming	Fire risk	Multichannel automated chamber system	Time-domain reflectometer	EC-5	Decagon Devices, Pullman, WA, USA	Chamber 9_soil moisture_Stage 1	Miyazaki_Efflux_txt_Stage_1.zip	figshare	doi:10.6084/m9.figshare.3808119.v6	https://dx.doi.org/10.6084/m9.figshare.3808119.v6	Rh	Stage 1	No warmed	Trench
Chamber 10	Warming	Fire risk	Multichannel automated chamber system	Time-domain reflectometer	EC-5	Decagon Devices, Pullman, WA, USA	Chamber 10_soil moisture_Stage 1	Miyazaki_Efflux_txt_Stage_1.zip	figshare	doi:10.6084/m9.figshare.3808119.v6	https://dx.doi.org/10.6084/m9.figshare.3808119.v6	Rh	Stage 1	No warmed	Trench
Chamber 11	Warming	Fire risk	Multichannel automated chamber system	Time-domain reflectometer	EC-5	Decagon Devices, Pullman, WA, USA	Chamber 11_soil moisture_Stage 1	Miyazaki_Efflux_txt_Stage_1.zip	figshare	doi:10.6084/m9.figshare.3808119.v6	https://dx.doi.org/10.6084/m9.figshare.3808119.v6	Rh	Stage 1	Warmed	Trench
Chamber 12	Warming	Fire risk	Multichannel automated chamber system	Time-domain reflectometer	EC-5	Decagon Devices, Pullman, WA, USA	Chamber 12_soil moisture_Stage 1	Miyazaki_Efflux_txt_Stage_1.zip	figshare	doi:10.6084/m9.figshare.3808119.v6	https://dx.doi.org/10.6084/m9.figshare.3808119.v6	Rs	Stage 1	No warmed	Control
Chamber 13	Warming	Fire risk	Multichannel automated chamber system	Time-domain reflectometer	EC-5	Decagon Devices, Pullman, WA, USA	Chamber 13_soil moisture_Stage 1	Miyazaki_Efflux_txt_Stage_1.zip	figshare	doi:10.6084/m9.figshare.3808119.v6	https://dx.doi.org/10.6084/m9.figshare.3808119.v6	Rh	Stage 1	No warmed	Trench
Chamber 14	Warming	Fire risk	Multichannel automated chamber system	Time-domain reflectometer	EC-5	Decagon Devices, Pullman, WA, USA	Chamber 14_soil moisture_Stage 1	Miyazaki_Efflux_txt_Stage_1.zip	figshare	doi:10.6084/m9.figshare.3808119.v6	https://dx.doi.org/10.6084/m9.figshare.3808119.v6	Rs	Stage 1	No warmed	Control
Chamber 15	Warming	Fire risk	Multichannel automated chamber system	Time-domain reflectometer	EC-5	Decagon Devices, Pullman, WA, USA	Chamber 15_soil moisture_Stage 1	Miyazaki_Efflux_txt_Stage_1.zip	figshare	doi:10.6084/m9.figshare.3808119.v6	https://dx.doi.org/10.6084/m9.figshare.3808119.v6	Rh	Stage 1	Warmed	Trench
Chamber 1	Warming	Fire risk	Multichannel automated chamber system	Time-domain reflectometer	CS616	Campbell Scientific Inc.	Chamber 1_soil moisture_Stage 2	Miyazaki_Efflux_txt_Stage_2.zip	figshare	doi:10.6084/m9.figshare.3808119.v6	https://dx.doi.org/10.6084/m9.figshare.3808119.v6	Rh	Stage 2	No warmed	Trench
Chamber 2	Warming	Fire risk	Multichannel automated chamber system	Time-domain reflectometer	CS616	Campbell Scientific Inc.	Chamber 2_soil moisture_Stage 2	Miyazaki_Efflux_txt_Stage_2.zip	figshare	doi:10.6084/m9.figshare.3808119.v6	https://dx.doi.org/10.6084/m9.figshare.3808119.v6	Rs	Stage 2	No warmed	Control
Chamber 3	Warming	Fire risk	Multichannel automated chamber system	Time-domain reflectometer	CS616	Campbell Scientific Inc.	Chamber 3_soil moisture_Stage 2	Miyazaki_Efflux_txt_Stage_2.zip	figshare	doi:10.6084/m9.figshare.3808119.v6	https://dx.doi.org/10.6084/m9.figshare.3808119.v6	Rhw	Stage 2	Warmed	Trench
Chamber 4	Warming	Fire risk	Multichannel automated chamber system	Time-domain reflectometer	CS616	Campbell Scientific Inc.	Chamber 4_soil moisture_Stage 2	Miyazaki_Efflux_txt_Stage_2.zip	figshare	doi:10.6084/m9.figshare.3808119.v6	https://dx.doi.org/10.6084/m9.figshare.3808119.v6	Rh	Stage 2	No warmed	Trench
Chamber 5	Warming	Fire risk	Multichannel automated chamber system	Time-domain reflectometer	CS616	Campbell Scientific Inc.	Chamber 5_soil moisture_Stage 2	Miyazaki_Efflux_txt_Stage_2.zip	figshare	doi:10.6084/m9.figshare.3808119.v6	https://dx.doi.org/10.6084/m9.figshare.3808119.v6	Rh	Stage 2	Warmed	Trench
Chamber 6	Warming	Fire risk	Multichannel automated chamber system	Time-domain reflectometer	CS616	Campbell Scientific Inc.	Chamber 6_soil moisture_Stage 2	Miyazaki_Efflux_txt_Stage_2.zip	figshare	doi:10.6084/m9.figshare.3808119.v6	https://dx.doi.org/10.6084/m9.figshare.3808119.v6	Rs	Stage 2	No warmed	Control
Chamber 7	Warming	Fire risk	Multichannel automated chamber system	Time-domain reflectometer	CS616	Campbell Scientific Inc.	Chamber 7_soil moisture_Stage 2	Miyazaki_Efflux_txt_Stage_2.zip	figshare	doi:10.6084/m9.figshare.3808119.v6	https://dx.doi.org/10.6084/m9.figshare.3808119.v6	Rs	Stage 2	No warmed	Control
Chamber 8	Warming	Fire risk	Multichannel automated chamber system	Time-domain reflectometer	CS616	Campbell Scientific Inc.	Chamber 8_soil moisture_Stage 2	Miyazaki_Efflux_txt_Stage_2.zip	figshare	doi:10.6084/m9.figshare.3808119.v6	https://dx.doi.org/10.6084/m9.figshare.3808119.v6	Rh	Stage 2	Warmed	Trench
Chamber 9	Warming	Fire risk	Multichannel automated chamber system	Time-domain reflectometer	CS616	Campbell Scientific Inc.	Chamber 9_soil moisture_Stage 2	Miyazaki_Efflux_txt_Stage_2.zip	figshare	doi:10.6084/m9.figshare.3808119.v6	https://dx.doi.org/10.6084/m9.figshare.3808119.v6	Rh	Stage 2	No warmed	Trench
Chamber 10	Warming	Fire risk	Multichannel automated chamber system	Time-domain reflectometer	CS616	Campbell Scientific Inc.	Chamber 10_soil moisture_Stage 2	Miyazaki_Efflux_txt_Stage_2.zip	figshare	doi:10.6084/m9.figshare.3808119.v6	https://dx.doi.org/10.6084/m9.figshare.3808119.v6	Rh	Stage 2	No warmed	Trench
Chamber 11	Warming	Fire risk	Multichannel automated chamber system	Time-domain reflectometer	CS616	Campbell Scientific Inc.	Chamber 11_soil moisture_Stage 2	Miyazaki_Efflux_txt_Stage_2.zip	figshare	doi:10.6084/m9.figshare.3808119.v6	https://dx.doi.org/10.6084/m9.figshare.3808119.v6	Rh	Stage 2	Warmed	Trench
Chamber 12	Warming	Fire risk	Multichannel automated chamber system	Time-domain reflectometer	CS616	Campbell Scientific Inc.	Chamber 12_soil moisture_Stage 2	Miyazaki_Efflux_txt_Stage_2.zip	figshare	doi:10.6084/m9.figshare.3808119.v6	https://dx.doi.org/10.6084/m9.figshare.3808119.v6	Rs	Stage 2	No warmed	Control
Chamber 13	Warming	Fire risk	Multichannel automated chamber system	Time-domain reflectometer	CS616	Campbell Scientific Inc.	Chamber 13_soil moisture_Stage 2	Miyazaki_Efflux_txt_Stage_2.zip	figshare	doi:10.6084/m9.figshare.3808119.v6	https://dx.doi.org/10.6084/m9.figshare.3808119.v6	Rh	Stage 2	No warmed	Trench
Chamber 14	Warming	Fire risk	Multichannel automated chamber system	Time-domain reflectometer	CS616	Campbell Scientific Inc.	Chamber 14_soil moisture_Stage 2	Miyazaki_Efflux_txt_Stage_2.zip	figshare	doi:10.6084/m9.figshare.3808119.v6	https://dx.doi.org/10.6084/m9.figshare.3808119.v6	Rs	Stage 2	No warmed	Control
Chamber 15	Warming	Fire risk	Multichannel automated chamber system	Time-domain reflectometer	CS616	Campbell Scientific Inc.	Chamber 15_soil moisture_Stage 2	Miyazaki_Efflux_txt_Stage_2.zip	figshare	doi:10.6084/m9.figshare.3808119.v6	https://dx.doi.org/10.6084/m9.figshare.3808119.v6	Rh	Stage 2	Warmed	Trench
Chamber 1	Warming	Fire risk	Multichannel automated chamber system	Time-domain reflectometer	CS616	Campbell Scientific Inc.	Chamber 1_soil moisture_Stage 3	Miyazaki_Efflux_txt_Stage_3.zip	figshare	doi:10.6084/m9.figshare.3808119.v6	https://dx.doi.org/10.6084/m9.figshare.3808119.v6	Rh	Stage 3	No warmed	Trench
Chamber 2	Warming	Fire risk	Multichannel automated chamber system	Time-domain reflectometer	CS616	Campbell Scientific Inc.	Chamber 2_soil moisture_Stage 3	Miyazaki_Efflux_txt_Stage_3.zip	figshare	doi:10.6084/m9.figshare.3808119.v6	https://dx.doi.org/10.6084/m9.figshare.3808119.v6	Rs	Stage 3	No warmed	Control
Chamber 3	Warming	Fire risk	Multichannel automated chamber system	Time-domain reflectometer	CS616	Campbell Scientific Inc.	Chamber 3_soil moisture_Stage 3	Miyazaki_Efflux_txt_Stage_3.zip	figshare	doi:10.6084/m9.figshare.3808119.v6	https://dx.doi.org/10.6084/m9.figshare.3808119.v6	Rhw	Stage 3	Warmed	Trench
Chamber 4	Warming	Fire risk	Multichannel automated chamber system	Time-domain reflectometer	CS616	Campbell Scientific Inc.	Chamber 4_soil moisture_Stage 3	Miyazaki_Efflux_txt_Stage_3.zip	figshare	doi:10.6084/m9.figshare.3808119.v6	https://dx.doi.org/10.6084/m9.figshare.3808119.v6	Rh	Stage 3	No warmed	Trench
Chamber 5	Warming	Fire risk	Multichannel automated chamber system	Time-domain reflectometer	CS616	Campbell Scientific Inc.	Chamber 5_soil moisture_Stage 3	Miyazaki_Efflux_txt_Stage_3.zip	figshare	doi:10.6084/m9.figshare.3808119.v6	https://dx.doi.org/10.6084/m9.figshare.3808119.v6	Rh	Stage 3	Warmed	Trench
Chamber 6	Warming	Fire risk	Multichannel automated chamber system	Time-domain reflectometer	CS616	Campbell Scientific Inc.	Chamber 6_soil moisture_Stage 3	Miyazaki_Efflux_txt_Stage_3.zip	figshare	doi:10.6084/m9.figshare.3808119.v6	https://dx.doi.org/10.6084/m9.figshare.3808119.v6	Rs	Stage 3	No warmed	Control
Chamber 7	Warming	Fire risk	Multichannel automated chamber system	Time-domain reflectometer	CS616	Campbell Scientific Inc.	Chamber 7_soil moisture_Stage 3	Miyazaki_Efflux_txt_Stage_3.zip	figshare	doi:10.6084/m9.figshare.3808119.v6	https://dx.doi.org/10.6084/m9.figshare.3808119.v6	Rs	Stage 3	No warmed	Control
Chamber 8	Warming	Fire risk	Multichannel automated chamber system	Time-domain reflectometer	CS616	Campbell Scientific Inc.	Chamber 8_soil moisture_Stage 3	Miyazaki_Efflux_txt_Stage_3.zip	figshare	doi:10.6084/m9.figshare.3808119.v6	https://dx.doi.org/10.6084/m9.figshare.3808119.v6	Rh	Stage 3	Warmed	Trench
Chamber 9	Warming	Fire risk	Multichannel automated chamber system	Time-domain reflectometer	CS616	Campbell Scientific Inc.	Chamber 9_soil moisture_Stage 3	Miyazaki_Efflux_txt_Stage_3.zip	figshare	doi:10.6084/m9.figshare.3808119.v6	https://dx.doi.org/10.6084/m9.figshare.3808119.v6	Rh	Stage 3	No warmed	Trench
Chamber 10	Warming	Fire risk	Multichannel automated chamber system	Time-domain reflectometer	CS616	Campbell Scientific Inc.	Chamber 10_soil moisture_Stage 3	Miyazaki_Efflux_txt_Stage_3.zip	figshare	doi:10.6084/m9.figshare.3808119.v6	https://dx.doi.org/10.6084/m9.figshare.3808119.v6	Rh	Stage 3	No warmed	Trench
Chamber 11	Warming	Fire risk	Multichannel automated chamber system	Time-domain reflectometer	CS616	Campbell Scientific Inc.	Chamber 11_soil moisture_Stage 3	Miyazaki_Efflux_txt_Stage_3.zip	figshare	doi:10.6084/m9.figshare.3808119.v6	https://dx.doi.org/10.6084/m9.figshare.3808119.v6	Rh	Stage 3	Warmed	Trench
Chamber 12	Warming	Fire risk	Multichannel automated chamber system	Time-domain reflectometer	CS616	Campbell Scientific Inc.	Chamber 12_soil moisture_Stage 3	Miyazaki_Efflux_txt_Stage_3.zip	figshare	doi:10.6084/m9.figshare.3808119.v6	https://dx.doi.org/10.6084/m9.figshare.3808119.v6	Rs	Stage 3	No warmed	Control
Chamber 13	Warming	Fire risk	Multichannel automated chamber system	Time-domain reflectometer	CS616	Campbell Scientific Inc.	Chamber 13_soil moisture_Stage 3	Miyazaki_Efflux_txt_Stage_3.zip	figshare	doi:10.6084/m9.figshare.3808119.v6	https://dx.doi.org/10.6084/m9.figshare.3808119.v6	Rh	Stage 3	No warmed	Trench
Chamber 14	Warming	Fire risk	Multichannel automated chamber system	Time-domain reflectometer	CS616	Campbell Scientific Inc.	Chamber 14_soil moisture_Stage 3	Miyazaki_Efflux_txt_Stage_3.zip	figshare	doi:10.6084/m9.figshare.3808119.v6	https://dx.doi.org/10.6084/m9.figshare.3808119.v6	Rs	Stage 3	No warmed	Control
Chamber 15	Warming	Fire risk	Multichannel automated chamber system	Time-domain reflectometer	CS616	Campbell Scientific Inc.	Chamber 15_soil moisture_Stage 3	Miyazaki_Efflux_txt_Stage_3.zip	figshare	doi:10.6084/m9.figshare.3808119.v6	https://dx.doi.org/10.6084/m9.figshare.3808119.v6	Rh	Stage 3	Warmed	Trench
